# Supplementary material for: Expression of Truncated PITX3 in the Developing Lens Leads to Microphthalmia and Aphakia in Mice
Source: PLoS One. 2014 Oct 27;9(10):e111432. doi: 10.1371/journal.pone.0111432 (PMC4210183; doi:10.1371/journal.pone.0111432)
Supplement: Table S1 — Primary antibodies used in this study. (XLSX) [file pone.0111432.s004.xlsx]

## Sheet: Sheet1
Table S1. Primary Antibodies Used in this Study.
Primary Antibody	Source	Dilution	References
CDH2	BD Biosciences (San Jose, CA)	1:1000	12
Mouse monoclonal, raised against human protein	Catalog # 610920
FOXE3	Santa Cruz Biotechnol. Inc.	1:50	13
Goat polyclonal, raised against mouse protein	Catalog # sc-48162
MIP	Alpha Diagnostic Int. (San Antonio, TX)	1:100	12, 14
Rabbit polyclonal, raised against human protein	Catalog # AQP01-A
PAX6	Convance (Princeton, NJ )	1:600	15, 16, 17
Rabbit polyclonal, raised against mouse protein	Catalog # PRB-278P
PITX3	Santa Cruz Biotechnol. Inc.	1:1000	16
Goat polyclonal, raised against human protein	Catalog # sc-19307X
PROX1	Sigma-Aldrich (St. Louis, MO)	1:500	13
Rabbit polyclonal, raised against human protein	Catalog # P7124
αA-crystallin (Crystallin, alpha A)	Abcam Inc. (Cambridge, MA)	1:100	15
Rabbit polyclonal, raised against cow protein	Catalog # ab5595
αB-crystallin (Crystallin, alpha B)	Abcam Inc. (Cambridge, MA)	1: 500	18
Mouse monoclonal, raised against cow protein	Catalog # ab13496
β-crystallin(Crystallin, beta)	Santa Cruz Biotechnol. Inc. (Santa Cruz, CA)	1:500	15, 19
Rabbit polyclonal, raised against human protein	Catalog # sc-22745
γ-crystallin (Crystallin, gamma)	Santa Cruz Biotechnol. Inc.	1:500	16, 17, 19
Rabbit polyclonal, raised against human protein	Catalog # sc-22746

## Sheet: Sheet2
Table S2. Primary Antibodies Used in this Study.
Primary Antibody	Source	Dilution	References
CRYAA (Crystallin, alpha A)	Abcam Inc. (Cambridge, MA)	1:100	15
Rabbit polyclonal, raised against cow protein	Catalog # ab5595
CRYBA1 (Crystallin, beta A1)	Santa Cruz Biotechnol. Inc. (Santa Cruz, CA)	1:500	15, 17
Rabbit polyclonal, raised against human protein	Catalog # sc-22745
CRTYGA (Crystallin, gamma A)	Santa Cruz Biotechnol. Inc.	1:500	17, 16
Rabbit polyclonal, raised against human protein	Catalog # sc-22746
FOXE3	Santa Cruz Biotechnol. Inc.	1:50	13
Goat polyclonal, raised against mouse protein	Catalog # sc-48162
MIP	Alpha Diagnostic Int. (San Antonio, TX)	1:100	11, 12
Rabbit polyclonal, raised against human protein	Catalog # AQP01-A
p27kip	Santa Cruz Biotechnol. Inc.	01:50:00	14
Rabbit polyclonal, raised against human protein	Catalog # sc-528
PAX6	Convance (Princeton, NJ )	1:600	15, 16
Rabbit polyclonal, raised against mouse protein	Catalog # PRB-278P
PITX3	Santa Cruz Biotechnol. Inc.	1:1000	16
Goat polyclonal, raised against human protein	Catalog # sc-19307X
PROX1	Sigma-Aldrich (St. Louis, MO)	1:500	13
Rabbit polyclonal, raised against human protein	Catalog # P7124
