# Supplementary material for: Expression of Truncated PITX3 in the Developing Lens Leads to Microphthalmia and Aphakia in Mice
Source: PLoS One. 2014 Oct 27;9(10):e111432. doi: 10.1371/journal.pone.0111432 (PMC4210183; doi:10.1371/journal.pone.0111432)
Supplement: Table S2 — Information regarding the sequencing, PCR-RFLP, RT-PCR (qRT-PCR) and cRNA probe synthesis for in situ hybridization. (XLSX) [file pone.0111432.s005.xlsx]

## Sheet: Sheet1
Table S2. Information Regarding the Sequencing, PCR-RFLP, RT-PCR (qRT-PCR) and cRNA Probe Synthesis for in situ Hybridization.
Experiment	Gene	Primer Name	PrimerSequence (5' - 3')	Position*	Expected	Polymerase or Kit (Supplier)	Cycle Condition of PCR
	Symbol				Product Size (bp)
Sequencing	Pitx3	Pitx3_F**	GTC TCA CCG TGT GTT CTT GG	46138145-46138164	1939	AmpliTaq Gold	95 °C, 10 min, 1 cycle
		Pitx3_R**	AAT GGG ATA GGG GGA GTC TG	46136226-46136245		(Life Technologies, Grand Island, NY)	(94 °C, 30 s; 60 °C, 30 s; 72 °C, 90 s) 40 cycles
		Pitx3_F1	CTT CTG GGG GTG GAG GAG	46137836-46137853
		Pitx3_F2	CCA TGC ACC TCT GAT CTT CC	46137188-46137207
		Pitx3_F3	GGC TAC TCG TAC GGC AAC TG	46136962-46136981
PCR-RFLP		Pitx3_ak-3S_F***	GAT ACC CGC AGG TGT GGT TC	46137098-46137117	268	KAPA2G Fast PCR Kit	95 °C, 3 min, 1 cycle
		Pitx3_ak-3S_R***	GAG CTG GGC GGT GAG AAT AC	46136850-46136869		(Kapa Biosystems, Woburn, MA)	(95 °C, 15 s; 60 °C, 20 s; 72 °C, 5 s) 40 cycles
RT-PCR	Cryaa	Cryaa_F	ACA ACG AGA GGC AGG ATG AC	456-475	249	GeneAce SYBR qPCR Mix α Low ROX	Manufacture's protocol
		Cryaa_R	AGG GGA CAA CCA AGG TGA G	686-704		(Nippon Gene, Tokyo, Japan)
	Cryab	Cryab_F	GCA CGA AGA ACG CCA GGA CGA	309-329	170
		Cryab_R	GAA TGG TGC GCT CAG GGC CA	459-478
	Cryba1	Crygb_F	AAC TTC CAG GGC AAG AGG AT	130-150	232
		Crygb_R	AGA TGG GTC GGA AGG ACA T	352-361
	Cryga	Crygd_F	ACT CCA TCC GTG TGG ACA GT	127-146	114
		Crygd_R	AAC CCA TCC ACT GCT GGT AG	221-240
	Foxe3	Mm_Foxe3_1****	Non-publicity	Non-publicity	-
	Gapdh	Mm_Gapdh_3****	Non-publicity	Non-publicity	-
	Mip	Mm_Mip_1****	Non-publicity	Non-publicity	-
	Pitx3	Mm_Pitx3_1****	Non-publicity	Non-publicity	-
	Prox1	Mm_Prox1_2****	Non-publicity	Non-publicity	-
in situ	Pitx3	Pitx3_ISH_F	CCC GCA GGG TGC CTG GCC CCT GGC CCC TG	34-62	687	AmpliTaq Gold	95 °C, 10 min, 1 cycle
hybridization		Pitx3_ISH_R	CGA TGG AGC TGG GCG GTG AGA ATA C	696-720			(94 °C, 30 s; 60 °C, 30 s; 72 °C, 90 s) 40 cycles
*Positions are according to the published Pitx3 genomic sequence (Ensembl), Pitx3 (NM_008852), Cryaa (NM_001278569), Cryab (NM_001289782), Cryba1 (NM_009965) and Cryga (NM_007774) mRNA sequence.
**Primers used for PCR amplification of the coding sequence of Pitx3.
***Primers used for PCR-RFLP analysis of ak-3S mutation.
****Primers used SG QuantiTect Primer Assay purchased from Qiagen (Valencia, CA ).
